# Supplementary material for: Xanthohumol overcomes osimertinib resistance via governing ubiquitination-modulated Ets-1 turnover
Source: Cell Death Discov. 2024 Oct 28;10:454. doi: 10.1038/s41420-024-02220-y (PMC11519634; doi:10.1038/s41420-024-02220-y)
Supplement: Supplementary file 3 — Supplementary materials Table S1 [file 41420_2024_2220_MOESM3_ESM.xlsx]

## Sheet: Sheet1
Compounds	1st	2nd	3rd	AVERAGE
3,5-O-Dicaffeoylquinic acid	159.202	164.505	140.916	154.874
Ginsenoside Rg2	163.518	168.137	117.061	149.572
β-Damascone	158.221	152.521	130.551	147.098
Rhamnose (monohydrate)	141.154	154.148	132.545	142.616
Maltohexaose	157.829	139.849	126.375	141.351
Chikusetsusaponin Iva	159.257	135.81	122.125	139.064
Isoginkgetin	145.47	135.458	135.716	138.881
Orientin	133.83	129.188	153.113	138.711
Lignoceric acid	154.886	136.379	123.857	138.374
(5R,6E)-5-Hydroxy-1,7-diphenyl-6-hepten-3-one	142.331	122.091	147.723	137.382
Betulonic acid	125.748	113.456	167.425	135.543
8-​O-​Acetylharpagide	126.253	149.416	130.96	135.543
(-)-Cedrene	107.085	149.233	150.148	135.489
Pinoresinol Diglucoside	101.46	161.722	141.489	134.891
6-Hydroxycoumarin	135.755	143.147	125.727	134.876
Helichrysetin	132.098	130.371	140.789	134.42
Citral	118.873	159.715	122.557	133.715
Epimedin A	144.489	134.393	122.035	133.639
Tectorigenin	134.6	123.865	142.332	133.599
β-Amyrin	152.336	124.77	123.032	133.379
Geniposidic acid	147.432	128.124	124.459	133.338
Puerarin 6''-O-Xyloside	114.713	117.951	166.157	132.94
6'''-Feruloylspinosin	142.528	123.629	131.594	132.583
Astragaloside I	129.019	127.414	140.631	132.355
Arachidonic acid	128.635	148.706	119.069	132.136
Isomogroside V	127.48	135.458	129.85	130.929
Nonacosane	135.755	129.307	127.224	130.762
Ammonium glycyrrhizinate	130.751	130.844	130.008	130.535
Sinensetin	98.9755	173.856	118.662	130.498
Glycocholic acid	148.805	111.208	130.008	130.007
8-Gingerol	140.958	100.798	148.241	129.999
Isochlorogenic acid A	120.413	138.533	130.801	129.916
Engeletin	96.8148	153.154	135.047	128.339
Indole-3-carboxylic acid	142.528	124.102	118.117	128.249
Hordenine	148.805	124.519	108.446	127.257
(±)-Catechin	125.94	134.275	118.91	126.375
Mequinol	125.171	130.726	120.971	125.623
Andrographolide	125.363	116.531	133.338	125.077
(-)-Epigallocatechin Gallate	98.9281	131.429	143.461	124.606
2-Pentylfuran	132.868	111.681	127.63	124.06
Veratric acid	140.958	98.3144	132.069	123.781
8-Geranyloxypsoralen	130.366	98.4326	142.533	123.778
Methylnissolin-3-O-glucoside	128.827	130.253	111.617	123.566
Myricitrin	146.647	118.779	105.116	123.514
20(R)-Ginsenoside Rh2	140.762	92.045	136.35	123.052
(-​)​-Maackiain	141.939	106.95	118.593	122.494
Nicotinamide	121.252	120.671	125.41	122.444
Palmitic acid	126.518	113.81	126.996	122.441
trans-4-Hydroxycyclohexanecarboxylic acid	93.2681	78.2798	195.452	122.333
D-(+)-Malic acid	123.631	121.972	120.813	122.139
Succinic acid	142.135	99.0241	123.191	121.45
Oxypeucedanin hydrate	106.738	132.619	124.301	121.219
Naringin Dihydrochalcone	127.287	118.542	117.166	120.999
Isoviolanthin	99.0925	147.168	116.532	120.931
Licraside	128.827	120.908	112.885	120.873
Orcinol	98.5145	138.93	124.908	120.784
Dihydrokavain	101.638	153.907	105.438	120.328
Gastrodin	102.88	129.78	128.264	120.308
Daidzin	118.433	121.263	120.337	120.011
Petroselinic acid	102.88	114.757	142.216	119.951
Cyclogalegenin	123.991	115.348	118.751	119.363
Nepetin	99.153	120.361	138.067	119.194
Royal Jelly acid	117.07	109.315	131.118	119.168
N-Methylnuciferine	99.4213	128.478	129.216	119.038
α-Terpineol	135.177	96.7766	124.618	118.857
Trigonelline	127.672	97.2497	131.594	118.839
Gamma-Linolenic acid	129.404	98.1961	128.74	118.78
4'-Hydroxychalcone	139.193	131.199	85.6152	118.669
Specneuzhenide	134.023	96.0668	124.776	118.289
Norepinephrine (hydrochloride)	112.891	115.348	125.093	117.778
Delphinidin (chloride)	122.862	106.406	123.613	117.627
Sophoricoside	131.906	94.8839	125.886	117.559
8-Epidiosbulbin E acetate	124.209	112.628	115.739	117.525
Kaempferol 3-O-β-D-glucuronide	117.477	124.457	110.19	117.374
DL-Xylose	125.556	98.3144	127.472	117.114
Dipsacoside B	111.976	110.143	128.581	116.9
Kaempferol	104.074	122.682	123.508	116.755
Neochlorogenic acid	106.738	124.811	118.593	116.714
(E)-β-Farnesene	126.576	112.628	110.824	116.676
Stachydrine hydrochloride	126.325	102.1	121.447	116.624
Noricaritin	129.597	81.0439	139.204	116.615
Angelic acid	100.392	124.338	124.776	116.502
(-​)​-​α-​Terpineol	102.525	128.242	118.434	116.4
Amentoflavone	126.903	101.745	120.337	116.328
(R)-Sulforaphane	128.057	83.528	136.509	116.031
Quinizarin	121.795	90.1523	135.399	115.782
(-)-Oxypeucedanin hydrate	103.156	113.865	130.301	115.774
Kaempferitrin	102.525	118.424	126.203	115.717
Kuromanin (chloride)	104.568	122.209	120.178	115.652
Cinnamoylglycine	117.528	108.132	120.813	115.491
Guvacine hydrochloride	140.174	77.7318	127.63	115.178
Ganoderic acid B	105.216	116.768	123.349	115.111
Irisolidone	121.469	92.1632	131.277	114.97
Homogentisic acid	133.314	92.9913	118.117	114.808
Clitorin	122.28	103.637	118.117	114.678
Vanillin	99.2569	140.812	103.335	114.468
Mogroside IV-A	110.216	108.961	124.142	114.44
Phyllanthin	120.477	93.1096	129.533	114.373
Gallic acid	113.469	91.8084	137.777	114.352
Propranolol	113.023	105.684	124.045	114.251
Didymin	119.224	91.4535	131.911	114.196
Isomucronulatol	140.566	90.2706	111.617	114.151
Octahydrocurcumin	132.676	88.0231	121.447	114.048
Poncirin	131.329	92.2815	118.276	113.962
Pentacosane	123.631	100.562	117.642	113.945
Estriol	99.7637	120.908	120.654	113.775
Ethyl ferulate	116.905	98.9058	124.618	113.476
Salicyl alcohol	115.868	100.798	123.666	113.444
Kushenol I	100.218	117.714	121.456	113.129
Ginkgolide C	118.847	97.368	122.874	113.029
Levistolide A	112.382	103.401	123.191	112.991
Syringaldehyde	125.94	96.1851	116.532	112.886
Aurantio-obtusin β-D-glucoside	100.44	101.153	136.667	112.754
Coumaran	117.252	112.391	108.129	112.59
Guaiol	101.993	112.746	122.874	112.537
Propyl gallate	119.631	93.3461	124.459	112.479
Myrcene	102.17	113.81	120.813	112.264
Pentacosanoic acid	118.07	102.218	115.898	112.062
Polyporenic acid C	123.631	112.421	99.973	112.008
Byakangelicol	111.847	92.9913	131.118	111.985
Atractylenolide I	119.035	86.367	129.533	111.645
Manninotriose	119.631	111.459	103.119	111.403
Maackiain	113.07	97.6046	123.191	111.289
Kaempferol 3-O-sophoroside	117.095	91.0986	125.569	111.254
Ziyuglycoside I	111.473	94.4108	127.789	111.224
Loganin	113.433	91.2169	128.898	111.183
7-Hydroxy-4H-chromen-4-one	120.054	90.1523	122.398	110.868
Bisabolangelone	132.676	114.402	84.981	110.686
Coniferyl ferulate	99.5079	112.154	120.178	110.614
Alisol F	113.252	95.712	122.557	110.507
Neohesperidin dihydrochalcone	102.959	101.035	127.313	110.436
Coniferin	98.9281	120.361	111.964	110.418
4-Phenyl-7,8-dihydroxycoumarin	105.568	102.455	123.191	110.404
Aloin B	98.8729	143.819	88.469	110.387
Vinburnine	103.058	100.089	127.789	110.312
Kukoamine A	100.218	112.509	117.8	110.176
Spiramycin	98.5341	143.065	88.9078	110.169
trans-Cinnamic acid	102.348	87.195	140.948	110.164
Tylosin	126.903	80.8073	122.557	110.089
Coniferaldehyde	126.71	83.4097	119.386	109.835
Echinatin	126.133	90.3889	112.568	109.697
2,5-Dimethylpyrazine	100.928	112.864	115.263	109.685
Liensinine	132.483	122.801	73.5656	109.616
Stearyl glycyrrhetinate	107.606	96.54	123.666	109.271
Flavonol	104.238	108.487	114.629	109.118
Carvacrol	103.156	98.7875	124.935	108.959
Asperosaponin VI	92.0938	96.9204	137.636	108.883
Dehydroevodiamine (hydrochloride)	99.0925	107.541	119.069	108.567
Sedanolide	94.9722	83.8544	146.265	108.364
Gibberellic acid	117.413	90.9803	115.898	108.097
Isoorientin	106.738	93.8193	123.032	107.863
Harmine	99.7637	98.9058	124.776	107.815
Perillyl alcohol	105.568	101.153	116.532	107.751
Linalool	106.564	83.528	133.021	107.704
Methyl Paraben	126.903	79.3878	116.532	107.607
5,7,3',4'-Tetramethoxyflavone	104.058	96.3034	122.398	107.586
Coumarin	107.606	100.798	114.312	107.572
Tormentic acid	114.638	90.2706	117.642	107.517
Verbenone	97.5467	93.1092	131.594	107.417
7beta-Hydroxylathyrol	107.675	93.2279	120.495	107.133
Avicularin	127.095	116.992	77.0157	107.034
Araloside A	129.807	101.877	89.2227	106.969
Isoliquiritigenin	94.2769	87.6393	138.715	106.877
Menthol	100.04	101.981	118.276	106.766
Propranolol (hydrochloride)	102.959	91.8084	125.093	106.62
Phellopterin	105.568	91.9267	121.605	106.367
Isoliquiritin apioside	106.39	91.8084	120.654	106.284
Diosmin	94.9267	96.3911	127.497	106.271
(20R)-Ginsenoside Rh1	106.39	90.6255	121.605	106.207
4,4'-Dimethoxychalcone	100.573	101.745	115.263	105.86
Hederagenin	100.057	92.1632	125.252	105.824
Ethyl Caffeate	99.2569	94.5291	123.349	105.712
Eriocitrin	101.993	93.4644	121.447	105.635
Bornyl acetate	91.7212	96.9204	128.185	105.609
alpha-Asarone	106.564	85.4207	124.301	105.428
Procyanidin C1	103.156	95.3571	117.325	105.279
Mauritianin	95.0565	107.671	112.568	105.099
3',4'-Dihydroxyacetophenone	93.2079	96.0935	125.987	105.096
Oxyphyllacinol	99.498	88.3779	127.154	105.01
Neoline	99.0962	94.4108	121.447	104.985
Estradiol	102.777	92.873	118.751	104.801
Obtusifolin	98.8729	94.5291	120.654	104.685
Hygric acid	94.6424	88.8548	130.085	104.528
Dehydronuciferine	94.7255	94.6049	123.983	104.438
Piperonylic acid	111.891	71.9355	129.216	104.347
Rhamnose	101.283	92.873	118.751	104.302
Schisandrol B	100.218	91.2169	120.971	104.135
Hesperidin	100.573	89.7974	121.764	104.045
Trans-Anethole	102.959	75.0111	134.13	104.033
Syringaresinol diglucoside	103.156	86.4853	122.081	103.907
Ketoisophorone	95.1588	84.722	131.752	103.878
Octopamine (hydrochloride)	112.889	80.3342	118.276	103.833
[8]-Shogaol	100.573	98.7875	111.775	103.712
Crocetin (meglumine)	102.525	94.7656	113.836	103.709
Myristicin	93.44	82.3658	135.047	103.618
Wilforine	97.8494	90.3135	122.557	103.573
Naringin	102.17	88.2596	120.02	103.483
Mogroside V	93.2745	88.8548	128.264	103.465
β-Amyrin acetate	128.442	79.2696	102.421	103.378
Tigogenin	92.7471	89.5841	127.497	103.276
Isorhamnetin	103.235	91.0986	115.263	103.199
2-(Hydroxymethyl)anthraquinone	103.058	85.1841	121.288	103.177
Camphor	94.7212	79.058	135.694	103.158
Parishin B	92.8152	80.1031	136.342	103.087
Pyridoxine (hydrochloride)	101.638	79.1513	128.264	103.018
Rebaudioside C	93.1059	91.1643	124.776	103.015
Methyl isoeugenol	100.395	78.5598	129.85	102.935
Hydroxy-α-sanshool	92.4819	90.6781	125.555	102.905
Linalool oxide	92.0649	87.6584	128.36	102.694
Ganoderic acid A	96.1866	94.5678	117.325	102.693
3-O-Methylgalangin	94.4713	103.702	109.556	102.576
Neoisoliquiritin	99.7501	90.7438	116.373	102.289
Sibiricose A5	98.4348	89.9739	117.789	102.066
Cornuside	97.3505	88.7333	119.703	101.929
Pulegone	93.5987	93.6126	118.436	101.882
Lactate	94.9267	89.341	121.13	101.799
Cyanidin (Chloride)	98.5993	86.4238	119.703	101.575
Menthone	105.891	73.355	125.41	101.552
Columbamine	107.433	78.7964	118.276	101.502
Methylnissolin	97.1741	89.8273	117.483	101.495
Baimaside	114.224	76.3123	113.519	101.352
Vanillyl alcohol	98.4046	88.9764	116.532	101.304
(-)-Fenchone	94.9869	103.205	105.708	101.3
4-Hydroxyderricin	92.9243	87.9892	122.966	101.293
Alnustone	93.451	98.9052	111.317	101.224
Catharanthine	93.3652	89.9488	120.02	101.111
Formononetin	99.2	90.7438	113.202	101.049		99.2
(-)-Epicatechin	98.9019	104.702	99.4088	101.004
(+)-Isolariciresinol	94.2769	97.7282	110.666	100.89
Oroxin A	102.703	81.1622	118.751	100.872
7-Hydroxy-4-methyl-8-nitrocoumarin	98.3482	100.559	103.69	100.866
Siamenoside I	98.7637	88.1546	115.581	100.833
Ganoderic acid F	99.3305	84.5926	117.642	100.522
Neohesperidin	94.9267	88.3686	118.22	100.505
Beta-asarone	94.9318	80.8773	125.569	100.459
Rutin (hydrate)	105.473	99.0241	96.872	100.456
3,5,7,3′,4′-Pentamethoxyflavone	92.2973	72.9384	136.126	100.454
1,4-Dicaffeoylquinic acid	94.815	104.363	102.132	100.437
Tsugaric acid A	95.1588	70.9387	133.969	100.022
Homoplantaginin	94.2769	88.1255	117.325	99.909
Synephrine	98.2204	97.2419	103.848	99.7701
Curdione	100.928	77.1403	120.813	99.6269
Gypenoside XVII	92.4699	110.813	95.5198	99.6011
20(S)-Ginsenoside Rg3	105.682	71.8172	121.288	99.5958
Dimethyl trisulfide	94.5655	87.2746	116.926	99.5887
Rebaudioside B	99.4213	71.1075	127.947	99.492
Carabrone	100.69	86.2487	111.3	99.4129
Pectolinarin	92.9243	83.689	121.605	99.4062
Glabridin	106.216	79.1513	112.568	99.312
Reynoutrin	94.4713	86.0045	117.325	99.2668
Nicotinamide N-oxide	99.2569	81.0439	117.483	99.2613
Linolelaidic acid	99.9145	92.2815	105.116	99.1042
Isofraxidin	99.2569	72.0538	125.727	99.0127
Chrysoeriol	95.2188	84.8467	116.849	98.9715
Abietic acid	102.777	77.9684	116.056	98.9339
Astragaloside IV	95.4654	93.1164	108.114	98.8986
(-)-Isocorypalmine	98.5467	81.5617	116.532	98.88
Shionone	98.4348	87.9892	109.591	98.6717
Isobergapten	93.5708	85.3298	116.926	98.6088
18α-Glycyrrhetinic acid	95.1427	75.241	125.252	98.5452
Atractylodin	92.3192	83.9738	119.227	98.5067
Maltitol	93.9556	84.2358	117.166	98.4525
Dihydrokaempferol	94.5655	84.6005	116.056	98.4074
Barlerin	94.9267	84.4789	115.739	98.3816
N-p-trans-Coumaroyltyramine	93.1597	84.0198	117.8	98.3266
Hexahydrocurcumin	92.3192	84.9652	117.642	98.3086
Rehmannioside D	94.7255	91.4625	108.604	98.2641
Hesperetin	92.4819	86.1807	116.063	98.2418
Isorhynchophylline	96.3529	74.9216	123.032	98.1022
(+)-Gallocatechin	92.0938	98.5744	103.372	98.0135
Perillartine	93.1059	100.228	100.677	98.0038
Methyl gallate	97.6831	74.3901	121.922	97.9985
Alisol A	97.6831	91.2971	104.958	97.9794
α-​Terpinyl acetate	84.6534	118.918	90.1734	97.9149
1-Caffeoylquinic acid	98.3482	79.2666	115.898	97.8375
Pellitorine	98.798	71.6628	122.535	97.6652
Corosolic acid	93.9325	80.1031	118.751	97.5957
Piperine	101.638	71.8172	119.227	97.5607
2-Methoxybenzaldehyde	93.1059	99.8975	99.5673	97.5236
4',​7-​Di-​O-​methylnaringenin	98.9019	70.7526	122.715	97.4566
Mogroside IIe	93.1224	83.5236	115.422	97.356
Chrysophanol 8-O-glucoside	98.9281	86.4853	106.385	97.2661
Aurantio-obtusin	98.4348	95.6618	97.5664	97.221
D-arabinose	97.1843	83.0203	111.42	97.2082
Nomilin	94.6424	64.3004	132.027	96.9899
Paeonol	92.8152	85.0867	112.41	96.7705
Isorhoifolin	100.75	68.2685	121.288	96.769
Dihydrocoumarin	98.9755	73.0001	118.276	96.7505
Berberine (sulfate)	98.5467	81.0755	110.507	96.7097
Negletein	98.3482	87.493	104.165	96.6688
Oxyimperatorin	93.7837	80.4736	115.422	96.5598
Isoastragaloside IV	93.5708	85.06	110.824	96.485
DMSO	100	73.5916	115.581	96.3907
Methyl linolenate	92.5806	90.9212	105.592	96.3646
D-Sorbitol	92.4819	77.0642	119.544	96.3634
Soyasaponin Ba	98.7637	67.3151	122.557	96.2118
Hydroxysafflor yellow A	90.869	105.356	92.3959	96.2068
Ginsenoside Rg5	94.7212	86.5007	107.336	96.186
Sinapine	98.8244	74.0767	115.422	96.1077
Allyl methyl sulfide	89.8482	93.4472	104.879	96.058
Scopolin	98.798	89.0979	100.099	95.9983
Rosavin	94.815	86.7884	105.492	95.6985
m-Tolualdehyde	97.0156	83.9927	106.068	95.692
N-Nornuciferine	93.9556	67.1497	125.339	95.4815
Ginsenoside Rh2	84.6347	103.04	98.5348	95.4032
Choerospondin	91.102	98.5744	96.2697	95.3153
Licochalcone C	92.2973	88.8162	104.799	95.3043
Dehydroandrographolide succinate	93.5708	82.291	109.556	95.1392
Methyl vanillate	98.5993	85.9376	100.53	95.0224
Licochalcone B	107.259	85.539	91.9571	94.9183
Phlorizin	93.9556	86.4238	104.324	94.901
Ginkgolide J	92.3226	106.348	85.6018	94.7574
Morin	95.1427	73.2319	115.581	94.6517
Fructo-​oligosaccharide DP7/GF6	96.8517	80.7108	106.385	94.6491
Platicodigenin	92.4819	79.7384	111.317	94.5124
Ginsenoside Rh1	92.2368	74.0254	116.849	94.3704
Aloperine	95.4646	88.4854	99.1407	94.3636
Cyasterone	82.9231	101.882	98.1814	94.3289
Geniposide	93.2681	85.2083	104.482	94.3195
Neosmitilbin	102.18	66.1393	111.934	93.4179
7,3',4'-Tri-O-methylluteolin	95.1982	78.5618	106.068	93.2759
(-)-Epigallocatechin	92.2368	74.7547	112.568	93.1866
p-Coumaric acid	98.5993	84.8436	95.5685	93.0038
Vincamine	79.3363	98.9052	100.611	92.9509
Limonin	85.2094	96.9204	96.4162	92.8487
Dihydrojasmone	90.869	75.4044	111.937	92.7368
Isovanillin	93.44	82.3658	102.04	92.6154
Mosloflavone	98.9281	74.3013	104.482	92.5706
Parishin E	92.4699	71.4728	113.678	92.5402
cis-Isolimonenol	72.4119	103.768	101.366	92.5153
(+)-Camphor	84.205	104.363	88.9521	92.5068
(-)-Zuonin A	91.102	73.8354	112.503	92.4802
1-Monomyristin	102.525	81.872	92.2742	92.2238
Isoliquiritin	94.3219	85.3429	96.8629	92.1759
Veratridine	79.2024	98.409	97.7798	91.797
Resveratrol	90.518	74.0767	110.717	91.7705
Triacetonamine	90.7798	87.1622	96.6936	91.5452
Praeruptorin C	89.8482	91.1317	93.5029	91.4943
Methoxsalen	87.738	87.8238	98.9124	91.4914
Pyridoxine	96.5191	83.6281	93.627	91.2581
meso-Erythritol	91.9678	93.8385	87.8501	91.2188
Biotin	95.0706	63.4556	114.788	91.1046
Procyanidin B2	90.1742	98.2436	83.2449	90.5543
Citric acid	93.44	72.2663	104.413	90.0399
Arecaidine (hydrochloride)	87.9295	97.4166	84.4064	89.9175
Coumalic acid	97.1843	58.9898	113.474	89.8827
Methyl dihydrojasmonate	92.2565	73.1746	103.119	89.5167
Isomerazin	88.7929	94.0816	85.6461	89.5069
Vitexin	92.0649	87.1622	89.0966	89.4413
(20R)-Protopanaxadiol	87.9189	71.7835	108.351	89.351
Macranthoidin A	86.5459	94.2742	87.0236	89.2812
L-Ascorbic acid	86.8588	86.0045	94.0045	88.9559
Dihydroferulic acid	88.2893	105.025	73.5241	88.946
Narcissin	88.7992	73.9308	103.769	88.8329
Fucoxanthin	90.5247	101.055	74.9016	88.8272
Stevioside	90.869	98.7398	76.4169	88.6752
Monoolein	94.1362	85.5729	86.0908	88.6
Stachydrine	75.199	98.5744	91.8449	88.5394
Nerol	93.7754	84.1143	87.3592	88.4163
Angelicin	104.156	57.5041	103.531	88.397
Vindoline	90.6899	95.4187	79.0341	88.3809
5-O-Demethylnobiletin	92.7471	70.0938	102.256	88.3657
Zingerone	79.1992	88.8162	96.4584	88.1579
Adenosine monophosphate	91.0435	79.7196	93.4979	88.087
Diallyl Trisulfide	92.5959	67.8006	103.391	87.9293
Tolazoline (hydrochloride)	90.869	97.9128	74.9016	87.8945
Genkwanin	89.1429	103.536	70.7691	87.8161
1-Hexadecanol	88.6021	102.544	72.1466	87.7642
Wedelolactone	89.3148	105.521	68.3931	87.7429
Liquiritin	82.9231	91.1317	88.9521	87.669
Euscaphic acid	90.6899	94.2031	77.1056	87.3329
Artemitin	73.7229	89.3124	98.9133	87.3162
Dehydropachymic acid	88.5522	101.551	71.7334	87.279
Eriodictyol-7-O-glucoside	90.0531	84.0198	85.7839	86.6189
Guaijaverin	74.9729	78.4013	106.266	86.5467
L-Hyoscyamine	91.893	84.4789	82.4779	86.2833
Crocetin monomethyl ester	85.1927	96.7551	76.578	86.1753
Skullcapflavone II	87.9189	65.5074	104.953	86.1264
trans-Vaccenic acid	85.155	87.8238	84.9574	85.9787
Methyl oleate	82.9231	86.5007	86.8859	85.4366
Higenamine (hydrochloride)	87.738	83.1928	84.9574	85.2961
Isoxanthohumol	86.6943	92.5014	76.6924	85.296
Ginkgolic acid C17:1	90.869	85.3298	79.5851	85.2613
Grosvenorine	84.1294	87.9892	83.3044	85.141
Tenuigenin	86.741	80.5465	88.1256	85.1377
α-Angelica lactone	88.5043	80.8773	85.8876	85.0898
Methyl p-coumarate	85.1927	93.778	76.1414	85.0373
Punicalagin	98.8729	96.1851	59.9306	84.9962
Oxysophocarpine	86.4783	91.6279	76.8301	84.9788
Echinacoside	74.9325	101.717	78.2428	84.9641
(-)-α-Pinene	91.6792	85.06	77.9321	84.8904
Alpinetin	90.7798	79.3888	83.4421	84.5369
(R)-(+)-Citronellal	82.2224	75.6458	95.4264	84.4315
7-epi-Taxol	76.6466	76.7425	99.6674	84.3522
Aurantiamide acetate	82.8488	86.0045	84.1309	84.328
Bevirimat	90.6899	72.6284	89.2854	84.2012
Mulberroside A	74.7229	95.7627	81.9269	84.1375
Flavokawain A	69.9379	90.6355	91.4316	84.0017
(-)-Fucose	84.624	89.9739	77.2045	83.9341
Myristoleic acid	89.6586	72.8099	88.6766	83.715
Tectoridin	88.971	84.722	76.9679	83.5536
Methyl 3,4,5-trimethoxybenzoate	88.7929	78.6444	83.0289	83.4887
Berberine (chloride hydrate)	68.382	81.3186	100.385	83.362
Beta-Eudesmol	72.3114	78.3011	99.3295	83.314
Amygdalin	91.893	82.291	75.5904	83.2581
Auraptene	81.5202	85.6737	82.2024	83.1321
Tetradehydropodophyllotoxin	87.738	85.2083	75.8659	82.9374
Isoquercitrin	89.4867	77.939	81.3759	82.9338
Astragaloside VI	93.6119	66.4729	88.4356	82.8401
Azelaic acid	86.2808	61.8571	100.301	82.8128
Flavone	88.4457	76.37	83.4337	82.7498
Epiberberine (chloride)	90.518	70.9387	86.6104	82.689
(20S)-Protopanaxadiol	89.0714	93.2307	65.5346	82.6122
Kavain	90.7941	93.2818	63.7439	82.6066
Myrislignan	91.102	82.862	73.618	82.5273
Regaloside C	67.3831	92.2894	87.6763	82.4496
Polygalasaponin XXXI	87.9295	82.2004	76.5546	82.2282
Rosmarinic acid	93.9325	64.7874	87.5178	82.0792
Butin	76.7274	89.147	80.2247	82.033
Thiamine (hydrochloride)	89.8805	85.2083	70.9069	81.9985
3-Dehydrotrametenolic acid	85.155	87.1622	73.5241	81.9471
Benzyl acetate	83.0271	71.4214	91.173	81.8739
(E/Z)-Polydatin	91.2055	85.3298	68.9784	81.8379
Ajugol	89.1429	87.8238	68.4274	81.798
Salicylic acid	84.1294	87.493	73.3864	81.6696
Atropine	76.8576	72.5668	95.5146	81.6463
Afzelin	79.1992	84.6813	80.6022	81.4943
11-Oxomogroside IIa	76.9529	77.6976	89.6629	81.4378
Tetrahydroberberine	79.1794	94.5949	70.4936	81.4226
Panasenoside	89.6588	56.5759	97.9685	81.4011
Sesamol	89.8805	72.2769	81.9236	81.3603
(+)-Kavain	90.0023	79.5542	74.3506	81.3024
Tulipalin A	92.2565	81.5617	69.2494	81.0225
Ginsenoside Rg1	90.5247	82.5312	69.8049	80.9536
Dihydrocaffeic acid	91.3906	79.8701	71.5956	80.9521
(-)-Menthol	84.5231	78.4218	79.8606	80.9352
Soyasaponin Ab	79.3472	76.4907	86.8859	80.9079
Sciadopitysin	85.1438	84.8467	72.1466	80.7124
Dieckol	91.3774	79.1459	71.3201	80.6145
2,2':5',2''-Terthiophene	86.3543	85.6737	69.3916	80.4732
Ajmalicine	89.0816	74.0962	78.0699	80.4159
Liensinine (Diperchlorate)	90.2361	84.3574	66.6366	80.41
Vitexin-4''-O-glucoside	86.5459	86.4238	67.8764	80.282
Decursin	81.5202	97.2512	61.5371	80.1028
Purpurin	88.915	76.2134	75.1771	80.1018
Genipin 1-β-D-gentiobioside	91.893	78.8875	69.2539	80.0115
Dihydroergotoxine (mesylate)	91.2055	78.6632	69.6671	79.8453
Pinocembrin	86.4783	82.7668	70.0804	79.7752
Ligustrazine	75.0346	78.7272	84.9574	79.573
Asperuloside	73.7948	89.4778	75.0394	79.4373
Pachymic acid	89.9475	77.2387	71.0446	79.4102
Diosmetin-7-O-β-D-glucopyranoside	76.7274	88.32	72.9731	79.3402
Ginsenoside Rk1	79.1794	82.5312	75.5904	79.1003
Lawsone	90.3461	66.9557	79.5851	78.9623
Quillaic acid	87.6258	74.0767	75.1771	78.9599
Guaiacol	86.3543	83.1928	67.3254	78.9575
Mogroside I A1	71.7785	75.5251	89.5031	78.9356
Galangin	89.1231	84.0198	63.6061	78.9163
Tussilagone	87.9295	74.8009	73.7996	78.8433
Ethyl gallate	82.8488	76.5771	76.8301	78.752
Fructose	85.0534	81.7043	69.3916	78.7164
Isoastragaloside I	79.3363	54.7655	101.744	78.6152
Schisantherin B	83.0918	80.5465	72.1466	78.595
Guanosine	81.6888	74.0767	79.9984	78.588
Cassiaside C	88.524	81.5389	64.5704	78.2111
Histamine (dihydrochloride)	77.1392	86.8315	70.3559	78.1088
Chrysin	68.382	79.86	85.9216	78.0545
Aurantiamide	85.1927	87.9892	60.7133	77.9651
Nodakenin	90.5247	82.0426	61.2643	77.9439
Bergapten	64.9514	104.009	64.5704	77.8437
Cyanidin-3-O-galactoside (chloride)	84.5231	86.7498	62.1034	77.7921
Adenine	88.7585	69.7317	74.7639	77.7514
Astragaloside III	88.8148	83.8544	60.5756	77.7483
Forchlorfenuron	81.34	72.9384	78.7586	77.679
Glycyrrhizic acid	89.0816	67.8006	76.0036	77.6286
Sesamoside	75.0346	72.9384	84.8196	77.5975
D-Pantothenic acid (hemicalcium salt)	76.9529	85.1775	70.4936	77.5414
Swertiamarin	76.6466	64.7832	91.173	77.5343
Arjunolic acid	90.5247	67.4385	74.4884	77.4839
α-L-Rhamnose monohydrate	86.2808	77.2387	68.7101	77.4098
Curculigoside	76.8652	88.8548	66.4989	77.4063
Rutin	89.8305	68.6455	73.5241	77.3333
(±)-Abscisic acid	83.0918	83.1928	65.6724	77.319
(-)-(S)-Equol	62.6963	102.378	66.0856	77.0534
Ginsenoside Rb3	84.8769	81.6806	64.5704	77.0426
Eupatilin	76.9823	85.8391	68.2896	77.037
Lonicerin	86.6943	71.4214	72.8354	76.9837
Ginkgolide B	54.3831	75.5251	100.989	76.9657
Raspberry ketone glucoside	91.7212	70.2573	68.5651	76.8479
Pyrrole-2-carboxaldehyde	86.2808	79.8849	64.2949	76.8202
Elemicin	88.1329	97.4166	44.7343	76.7613
trans-Zeatin	88.2895	61.7658	79.9984	76.6846
4',5-Dihydroxyflavone	84.8952	76.4117	68.5651	76.624
Safranal	80.5231	76.732	72.1466	76.4673
Butein	89.8482	80.4736	58.9226	76.4148
Tubuloside A	86.5663	70.5766	72.0089	76.3839
18β-Glycyrrhetinic acid	71.0978	85.8391	72.0089	76.3152
Mogroside III-E	83.0564	80.5893	65.2591	76.3016
Ginkgolide K	83.0271	81.8012	64.0194	76.2826
Chalcone	71.6148	91.9587	65.2591	76.2775
Sclareolide	85.3664	67.5592	75.8659	76.2638
Synephrine (hydrochloride)	87.6258	72.2663	68.8406	76.2442
Benzyl cinnamate	79.3472	71.4214	77.7944	76.1877
Tectochrysin	89.3148	70.9387	68.1519	76.1351
5-Hydroxyferulic acid	69.8878	85.6737	72.8354	76.1323
Wilforgine	67.4393	78.4218	82.3011	76.0541
Methyl N-methylanthranilate	88.5043	81.2081	58.3716	76.028
Scopoletin	86.8588	75.4044	65.8101	76.0244
Herbacetin	82.8488	74.5924	70.2181	75.8864
6-Hydroxy-4-methylcoumarin	71.1362	80.8324	75.1771	75.7152
Vaccarin	53.5812	82.862	90.6067	75.6833
Aloesin	76.8576	86.0591	63.7439	75.5535
Hypoxanthine	83.0564	72.773	70.6314	75.4869
Atractylenolide III	54.43	79.1459	92.8091	75.4617
Theaflavin 3,3'-digallate	75.199	65.6281	85.3706	75.3992
Lobetyolin	79.4508	71.4499	74.7746	75.2251
Rubusoside	80.8577	67.1497	77.3811	75.1295
Vicenin 3	70.5898	65.2737	89.3654	75.0763
6''-O-Acetylglycitin	69.9379	65.7488	89.4742	75.0536
Oroxin B	80.3624	76.4907	68.2896	75.0476
Narirutin	79.5882	82.3658	63.0551	75.0031
Umbelliferone	75.2086	75.5251	74.2129	74.9822
Crocin II	70.6574	68.4041	85.6989	74.9201
Oleanolic Acid	84.8895	74.427	65.3969	74.9044
Pinoresinol	70.8785	82.6966	71.0446	74.8732
Morroniside	85.3664	67.4385	71.1824	74.6624
Oxyresveratrol	84.8895	73.9308	65.1214	74.6472
Tubuloside B	84.5225	72.2663	66.6366	74.4751
Panaxatriol	79.3472	67.5592	76.0036	74.3033
Pseudoginsenoside RT5	61.5773	88.9816	72.1079	74.2222
Senkyunolide A	56.3553	86.6661	78.9034	73.9749
Icariin	57.9325	79.058	84.3775	73.7894
Orcinol glucoside	84.3925	61.8865	74.7506	73.6765
Loureirin A	80.6659	66.4729	73.6619	73.6002
20(R)-Ginsenoside Rg2	80.6838	66.3227	72.0089	73.0051
Roburic acid	72.8119	81.8697	64.2949	72.9921
Harpagoside	82.2224	75.6458	60.4378	72.7687
Benzylacetone	82.2224	71.5944	64.4326	72.7498
Schaftoside	80.6659	65.266	72.1466	72.6928
Scopine	85.3664	64.7832	67.1876	72.4457
Reserpine (hydrochloride)	76.9823	75.5847	64.7081	72.425
Vanillic acid	83.0271	75.2837	58.9226	72.4111
Parishin C	89.0775	60.1968	67.8764	72.3835
1,3-Dicaffeoylquinic acid	76.7274	81.3735	58.9226	72.3412
Dimethyl phthalate	76.8652	63.511	76.0036	72.1266
Caffeic acid	67.4393	76.8211	71.7334	71.9979
Methyl linoleate	66.2502	78.7272	70.8902	71.9559
Dihydrocapsaicin	55.5801	80.0503	79.8606	71.8303
(Rac)-Byakangelicin	65.0249	75.9155	74.2129	71.7177
Isoferulic acid	70.5898	61.5244	82.1124	71.4089
1-Kestose	81.6888	66.1109	66.3611	71.3869
Butylphthalide	75.2086	69.9731	68.8406	71.3408
Ombuin	75.2086	62.2486	76.4494	71.3022
Sweroside	84.5059	71.6628	57.5451	71.2379
(+)-Columbianetin acetate	76.9529	60.3175	76.1414	71.1373
Isoeugenol	57.1433	72.4422	83.5799	71.0551
Liquiritin apioside	79.6502	67.9213	65.5346	71.0354
Rhynchophylline	84.8776	63.3349	64.8459	71.0194
Nardosinone	65.0249	73.9561	73.6619	70.8809
Methyl Eugenol	84.8776	62.6107	64.8459	70.7781
Dehydroabietic acid	67.4393	72.7491	72.0089	70.7324
Apigenin 7-glucoside	76.8652	64.7832	70.4936	70.714
Bixin	53.5812	60.6796	97.526	70.5956
Scoparone	75.0346	71.6628	64.9836	70.5603
Robinetin	61.5758	75.7501	73.9374	70.4211
Syringic acid	70.6574	72.7491	67.3254	70.244
Protocatechuic acid	55.5801	76.4117	78.6209	70.2042
Phthalic acid	80.6659	67.5592	61.6776	69.9676
(Z)-Ligustilide	79.5882	75.9155	53.8258	69.7765
Licarin B	69.5353	67.9213	71.8711	69.7759
5-Methyl-7-methoxyisoflavone	70.027	69.4903	69.6671	69.7282
Inosine	71.5898	80.0503	56.8563	69.4988
Ethyl oleate	72.4496	72.1456	63.4684	69.3545
Tiliroside	64.9514	69.7317	71.5956	68.7596
Tylosin (phosphate)	56.5621	79.3873	70.0804	68.6766
Isoscopoletin	66.1433	62.49	77.2434	68.6255
Ferulic acid	75.0078	66.4729	64.2949	68.5919
Parishin	66.1502	79.4953	59.8382	68.4946
Syringin	89.0714	60.0761	55.6166	68.2547
Bryodulcosigenin	70.027	67.5592	66.9121	68.1661
Calycosin-7-O-β-D-glucoside	53.5812	63.8176	86.6427	68.0138
Luteolin 7-O-glucuronide	69.5353	62.8521	70.6314	67.6729
Syringetin	51.9017	85.8391	63.7439	67.1615
Bilobetin	67.4183	65.7488	68.2896	67.1522
Mogroside I E1	56.3553	87.6584	56.7186	66.9108
Allomatrine	59.0329	76.9734	64.1571	66.7212
Pseudoginsenoside F11	55.5801	81.4392	63.0551	66.6915
N-Methylbenzylamine	58.8071	92.6202	48.4536	66.627
Allantoin	65.1502	58.3864	76.2791	66.6052
11-oxo-mogroside V	81.6572	62.8521	54.9278	66.479
Methyl nicotinate	58.9337	70.3352	69.6671	66.312
Nervonic acid	52.7384	75.9703	69.2539	65.9875
Betulinaldehyde	79.6502	52.9551	64.0194	65.5415
Spinosin	52.6384	74.9216	67.8764	65.1455
(E)-Methyl 4-coumarate	70.6574	70.4559	54.2391	65.1175
Kurarinone	71.4326	67.9766	54.2391	64.5494
(−)-Myrtenal	84.4292	70.4559	38.7052	64.5301
Azulene	62.8659	63.6969	66.7744	64.4457
Isosinensetin	63.8527	64.5418	63.0551	63.8165
Vitexin-2"-O-rhamnoside	56.5301	65.6281	68.9784	63.7122
Bilobalide	51.8017	75.9155	62.6418	63.453
Crotonoside	64.0249	65.5074	59.7491	63.0938
Trifolirhizin	55.5801	79.2666	53.2748	62.7072
Oxypeucedanin	58.9337	60.0761	68.5651	62.525
Atractylenolide II	68.5065	59.4726	59.4736	62.4843
Sesamin	56.5301	66.7143	64.1571	62.4672
Ginsenoside Rh3	52.8527	59.8347	72.1466	61.6113
Calycosin	52.3384	66.3522	63.8816	60.8574
Mogroside IV	49.5145	64.3565	64.0194	59.2968
Lotusine (hydroxide)	50.7017	49.9554	64.2949	54.984
Thiocolchicoside	51.7247	61.5936	49.6933	54.3372
Chlorogenic acid	49.5145	49.401	58.3716	52.429
Luteolinidin (chloride)	58.998	43.594	49.3873	50.6597
Silybin A	59.3472	43.9738	39.2506	47.5238
Imperatorin	50.5758	53.5585	36.3611	46.8318
Violanthin	47.2573	34.9169	53.6437	45.2726
Methyl propyl disulfide	48.3638	24.7281	53.9619	42.3513
(E,E)-Bisdemethoxycurcumin	44.561	41.4798	39.4742	41.8383
Polygalacin D	35.3683	56.185	32.4483	41.3339
Daurisoline	42.5301	24.0718	55.8921	40.8313
Tubeimoside I	32.8118	41.341	45.0246	39.7258
Embelin	36.1756	41.9793	37.4336	38.5295
Deltonin	39.451	39.1128	36.4693	38.3444
Shikonin	40.7059	36.7711	35.3673	37.6148
Ellipticine (hydrochloride)	43.2392	23.7843	41.0151	36.0128
Isovitexin	45.2573	22.8404	37.3093	35.1357
Polyphyllin VI	31.9608	40.8773	32.3368	35.0583
Duramycin	30.3529	33.5766	37.564	33.8312
Sanguinarine (chloride)	39.451	28.0347	33.4335	33.6397
Dioscin	38.5098	28.7619	30.4971	32.5896
alpha-Mangostin	30.5698	24.7281	33.6933	29.6638
Withaferin A	25.4793	17.5976	44.7343	29.2704
Momordin Ic	30.383	16.4956	38.2748	28.3845
Polyphyllin I	24.672	15.6691	41.7186	27.3532
Di-O-methyldemethoxycurcumin	27.6993	30.659	22.1433	26.8339
Protodioscin	28.3047	19.0058	33.0337	26.7814
Dimethylcurcumin	26.4884	22.8321	28.3421	25.8875
xanthohumol	21.844	25.9446	26.2382	24.6756
Demethoxycurcumin	27.0201	24.4851	21.7301	24.4117
Morellic acid	22.5913	19.6994	26.5661	22.9523
α-Solanine	14.2315	18.2775	17.1013	16.5263
